# Supplementary material for: Analysis of acute pancreatitis associated with SGLT-2 inhibitors and predictive factors of the death risk: Based on food and drug administration adverse event report system database
Source: Front Pharmacol. 2022 Nov 18;13:977582. doi: 10.3389/fphar.2022.977582 (PMC9716078; doi:10.3389/fphar.2022.977582)
Supplement: Supplementary file 1 [file DataSheet1.ZIP]

Archive with 3 entries (2 files):
- Supplementary Table/
- Supplementary Table/Supplementary Table S1.docx
- Supplementary Table/Supplementary Table S2.docx
